# Supplementary material for: Hybridization Approach to Identify Salicylanilides as Inhibitors of Tubulin Polymerization and Signal Transducers and Activators of Transcription 3 (STAT3)
Source: Pharmaceuticals (Basel). 2022 Jul 6;15(7):835. doi: 10.3390/ph15070835 (PMC9318074; doi:10.3390/ph15070835)
Supplement: Supplementary file 1 [file pharmaceuticals-15-00835-s001.zip]

Archive with 1 entries (1 files):
- pharmaceuticals-1786146-supplementary.pdf
